# Supplementary material for: The decoration of specialized metabolites influences stylar development
Source: eLife. 2018 Oct 5;7:e38611. doi: 10.7554/eLife.38611 (PMC6192696; doi:10.7554/eLife.38611)
Supplement: Figure 3—source data 2. [file elife-38611-fig3-data2.xlsx]

## Sheet: Tabelle1
	Figure 4-Source data 2. DTG profiles in VIGS plants having irGGPPS, irAOC, or EV backgrounds.
Figure 4-Figure supplement 1A			VIGS-EV		VIGS-MaT1		P value
	Core	Lyciumoside I	172576	41642.3	5.61272e+07	1.23002e+07	0.00389548
	Core	Lyciumoside II	72539.4	39758.2	4.53978e+08	5.06132e+07	0.000107397
	Core	Lyciumoside IV	2.55026e+07	3.39536e+06	2.64064e+08	2.43943e+07	5.50479e-05
	Core	Attenoside	7.84708e+06	964153	6.97057e+07	8.73012e+06	0.000368139
	Monomalonylated DTG	Nicotianoside IX	3.58189e+06	751514	1.52369e+08	3.2666e+07	0.000134171
	Monomalonylated DTG	Nicotianoside XI	6.5917e+06	886590	5.05762e+08	6.3397e+07	0.000221911
	Monomalonylated DTG	Nicotianoside I	5.87953e+08	5.7123e+07	2.89661e+09	1.88637e+08	6.65667e-06
	Monomalonylated DTG	Nicotianoside IV	8.27335e+06	891890	4.41851e+06	1.26146e+06	0.0291372
	Monomalonylated DTG	Nicotianoside VI	2.18651e+08	1.68691e+07	7.84174e+08	7.46728e+07	0.000198947
	Dimalonylated DTG	Nicotianoside X	6.55361e+07	7.32142e+06	6.44733e+07	8.40376e+06	0.925489
	Dimalonylated DTG	Nicotianoside XII	1.18132e+08	9.20893e+06	3.72807e+08	4.7446e+07	0.00150159
	Dimalonylated DTG	Nicotianoside II	5.17892e+09	2.49797e+08	3.12397e+09	2.29401e+08	2.98443e-05
	Dimalonylated DTG	Nicotianoside V	1.043e+08	9.41504e+06	3.88289e+07	4.38176e+06	5.47261e-05
	Dimalonylated DTG	Nicotianoside VII	1.07851e+09	5.58519e+07	1.33961e+09	1.09516e+08	0.0624249
	Trimalonylated DTG	Nicotianoside XIII	261409	59929.9	0	0	0.00240644
	Trimalonylated DTG	Nicotianoside VIII	6.3777e+06	884301	0	0	9.13608e-05	Student t-test
	X50	Nicotianoside XIII	1.30705e+07	2.9965e+06	0	0
	X50	Nicotianoside VIII	3.18885e+08	4.4215e+07	0	0
Figure 4-Figure supplement 1B			EV-EV		EV-MT1		irGGPPS-EV		irGGPPS-MT1		EV-EV	EV-MaT1	irGGPPS-EV	irGGPPS-MaT1
	Core	Lyciumoside I	2.2786e+08	1.03948e+07	2.67799e+09	1.14404e+08	1.2703e+08	8.80921e+07	9.2885e+08	1.03019e+08	c	a	c	b
	Core	Lyciumoside II	3.72055e+07	3.70034e+06	1.87468e+09	6.37607e+07	2.78587e+07	3.95138e+06	4.8815e+08	6.29717e+07	c	a	c	b
	Core	Lyciumoside IV	5.1547e+08	2.39812e+07	1.31537e+09	8.12416e+07	2.13075e+08	5.67817e+07	5.3801e+08	5.21617e+07	b	a	c	b
	Core	Attenoside	2.61908e+08	1.85483e+07	6.154e+08	3.69475e+07	1.50421e+08	1.33861e+07	2.2499e+08	1.64258e+07	b	a	c	b
	Monomalonylated DTG	Nicotianoside IX	5.34628e+08	3.53426e+07	1.25225e+09	3.86995e+07	1.37844e+08	3.31951e+07	4.81919e+08	4.23441e+07	b	a	c	b
	Monomalonylated DTG	Nicotianoside XI	2.86871e+08	2.65302e+07	1.01237e+09	2.06269e+07	1.93103e+08	3.29068e+07	4.46693e+08	3.05043e+07	c	a	d	b
	Monomalonylated DTG	Nicotianoside I	4.09477e+09	3.12301e+08	4.03764e+09	9.82098e+07	1.69703e+09	1.87978e+08	3.23169e+09	2.07732e+08	a	a	c	b
	Monomalonylated DTG	Nicotianoside IV	2.59215e+08	1.30743e+07	1.22793e+08	8.96827e+06	9.2362e+07	7.44207e+06	7.72251e+07	4.24179e+06	a	b	bc	c
	Monomalonylated DTG	Nicotianoside VI	3.46276e+09	1.22191e+08	4.7905e+09	1.21072e+08	2.01902e+09	8.14733e+07	2.68404e+09	1.33065e+08	b	a	d	c
	Dimalonylated DTG	Nicotianoside X	2.1643e+09	8.35001e+07	7.84135e+08	3.23259e+07	5.66991e+08	4.00731e+07	3.97543e+08	3.56764e+07	a	b	c	d
	Dimalonylated DTG	Nicotianoside XII	2.3591e+09	1.88156e+08	1.59287e+09	6.23165e+07	1.25888e+09	8.92831e+07	1.18313e+09	4.46298e+07	a	b	bc	c
	Dimalonylated DTG	Nicotianoside II	9.63069e+09	7.25582e+08	4.91285e+09	1.44671e+08	4.67696e+09	1.68364e+08	3.95678e+09	8.31668e+07	a	b	b	b
	Dimalonylated DTG	Nicotianoside V	7.92766e+08	5.96735e+07	9.02707e+07	8.27622e+06	2.55963e+08	2.30353e+07	1.06391e+08	1.23029e+07	a	c	b	c
	Dimalonylated DTG	Nicotianoside VII	7.89076e+09	1.37475e+08	6.50039e+09	1.61965e+08	5.29277e+09	1.54969e+08	4.36591e+09	8.49169e+07	a	b	c	d
	Trimalonylated DTG	Nicotianoside XIII	2.43564e+08	1.26125e+07	1.2094e+08	8.75325e+06	2.7206e+08	4.04199e+07	1.51098e+08	1.83273e+07	a	b	a	b
	Trimalonylated DTG	Nicotianoside VIII	5.67205e+08	3.386e+07	3.02207e+08	1.97891e+07	4.79573e+08	4.80528e+07	2.84299e+08	1.74344e+07	a	b	a	b	P < 0.05, one-way ANOVA by Tukey’s HSD post-hoc tests
Figure 4-Figure supplement 1C			EV-EV		EV-MT1		irGGPPS-EV		irGGPPS-MT1		EV-EV	EV-MaT1	irGGPPS-EV	irGGPPS-MaT1
	Core	Core	1.0448e+09	4.16372e+07	6.48725e+09	2.53178e+08	5.64266e+08	1.95035e+08	2.18185e+09	2.24982e+08	c	a	c	b
	Monomalonylated DTGs	Mono-M	8.63824e+09	3.69115e+08	1.12156e+10	2.24953e+08	4.13936e+09	3.25294e+08	6.92157e+09	4.03092e+08	b	a	d	c
	Dimalonylated DTGs	Di-M	2.28376e+10	9.89259e+08	1.38805e+10	2.98517e+08	1.20516e+10	4.0687e+08	1.00097e+10	2.48654e+08	a	b	c	d
	Trimalonylated DTGs	Tri-M	8.10769e+08	4.34484e+07	4.23147e+08	2.64145e+07	7.51633e+08	8.53312e+07	4.35398e+08	3.53327e+07	a	b	a	b	P < 0.05, one-way ANOVA by Tukey’s HSD post-hoc tests
Figure 4-Figure supplement 1D			EV-EV		EV-MaT1		irAOC-EV		irAOC-MaT1		EV-EV	EV-MaT1	irAOC-EV	irAOC-MaT1
	Core	Lyciumoside I	0	0	1.38498e+09	9.60835e+08	5.13857e+06	5.13857e+06	2.16607e+08	1.84351e+08	a	a	a	a
	Core	Lyciumoside II	0	0	3.57233e+09	1.69102e+08	0	0	1.74701e+09	4.49923e+08	c	a	c	b
	Core	Lyciumoside IV	1.12035e+08	2.92735e+07	1.63762e+09	7.42263e+07	3.75355e+07	1.07146e+07	7.82841e+08	1.63578e+08	c	a	c	b
	Core	Attenoside	3.57013e+07	6.73368e+06	2.76545e+08	3.94848e+07	4.38235e+07	6.42104e+06	2.25942e+08	5.10272e+07	b	a	b	a
	Monomalonylated DTG	Nicotianoside IX	0	0	7.60238e+08	3.38871e+08	6.91443e+06	6.91443e+06	1.4603e+08	1.03335e+08	a	a	a	a
	Monomalonylated DTG	Nicotianoside XI	7.80806e+07	1.46148e+07	3.5515e+09	1.72964e+08	1.74437e+08	1.76459e+07	2.51829e+09	2.66014e+08	c	a	c	b
	Monomalonylated DTG	Nicotianoside I	2.20261e+09	1.97201e+08	7.65997e+09	1.19996e+08	1.28303e+09	1.2522e+08	6.40184e+09	2.96917e+08	c	a	d	b
	Monomalonylated DTG	Nicotianoside IV	3.33541e+07	1.08379e+07	3.88317e+06	3.88317e+06	3.15052e+07	5.45356e+06	1.55426e+07	7.035e+06	a	a	a	a
	Monomalonylated DTG	Nicotianoside VI	4.60029e+08	3.28097e+07	1.0876e+09	6.34646e+07	1.2218e+09	1.06162e+08	1.45635e+09	2.03728e+07	c	b	ab	a
	Dimalonylated DTG	Nicotianoside X	1.48562e+08	1.6722e+07	3.74215e+08	7.17275e+07	4.70096e+07	1.97926e+07	8.97355e+07	3.3023e+07	b	a	b	b
	Dimalonylated DTG	Nicotianoside XII	1.74396e+08	1.08502e+07	8.3936e+08	4.99248e+07	1.64924e+08	3.60622e+07	5.73089e+08	2.17449e+07	c	a	c	b
	Dimalonylated DTG	Nicotianoside II	6.22196e+09	1.43104e+08	4.308e+09	3.13327e+08	6.84423e+09	7.16646e+08	4.09851e+09	8.06815e+08	ab	b	a	b
	Dimalonylated DTG	Nicotianoside V	2.16776e+08	1.76074e+07	4.66668e+07	5.08444e+06	2.57401e+08	1.38306e+07	4.83523e+07	2.2462e+07	a	b	a	b
	Dimalonylated DTG	Nicotianoside VII	8.76243e+08	4.12806e+07	1.07395e+09	3.58714e+07	2.06366e+09	2.89434e+08	1.48574e+09	1.73312e+08	b	b	a	ab
	Trimalonylated DTG	Nicotianoside XIII	3.70337e+06	3.70337e+06	0	0	0	0	0	0	a	a	a	a
	Trimalonylated DTG	Nicotianoside VIII	2.03349e+07	5.01526e+06	5.17808e+06	941421	5.03874e+07	6.7192e+06	8.35196e+06	3.90139e+06	b	b	a	b	P < 0.05, one-way ANOVA by Tukey’s HSD post-hoc tests
	X50	Nicotianoside XIII	1.85168e+08	1.85168e+08	0	0	0	0	0	0
	X50	Nicotianoside VIII	1.01675e+09	2.50763e+08	2.58904e+08	4.7071e+07	2.51937e+09	3.3596e+08	4.17598e+08	1.9507e+08
Figure 4-Figure supplement 1E			EV-EV		EV-MaT1		irAOC-EV		irAOC-MaT1		EV-EV	EV-MaT1	irGGPPS-EV	irGGPPS-MaT1
	Core	core	1.47736e+08	3.59216e+07	6.87148e+09	9.59061e+08	8.64975e+07	4.3468e+06	2.9724e+09	7.46824e+08	c	a	c	b
	Monomalonylated DTGs	Mono-M	2.78881e+09	2.51852e+08	1.30827e+10	1.76487e+08	2.73419e+09	1.21126e+08	1.05556e+10	6.90205e+08	c	a	c	b
	Dimalonylated DTGs	Di-M	7.63794e+09	1.56593e+08	6.64219e+09	3.43521e+08	9.37723e+09	9.69216e+08	6.29542e+09	1.05736e+09	a	a	a	a
	Trimalonylated DTGs	Tri-M	2.40383e+07	8.71691e+06	5.17808e+06	941421	5.03874e+07	6.7192e+06	8.35196e+06	3.90139e+06	b	b	a	b	P < 0.05, one-way ANOVA by Tukey’s HSD post-hoc tests
	X50	Tri-M	1.20191e+09	4.35846e+08	2.58904e+08	4.7071e+07	2.51937e+09	3.3596e+08	4.17598e+08	1.9507e+08
